# Supplementary material for: Factors that affect the growth and photosynthesis of the filamentous green algae, Chaetomorpha valida, in static sea cucumber aquaculture ponds with high salinity and high pH
Source: PeerJ. 2019 Feb 14;7:e6468. doi: 10.7717/peerj.6468 (PMC6378087; doi:10.7717/peerj.6468)
Supplement: Supplemental Information 1 [file peerj-07-6468-s001.zip]

Archive with 7 entries (6 files):
- Field surveys/biomass.sav
- Field surveys/biomass.spv
- Field surveys/pH.sav
- Field surveys/pH.spv
- Field surveys/salinity.sav
- Field surveys/salinity.spv
- Field surveys/
