# Supplementary material for: Factors that affect the growth and photosynthesis of the filamentous green algae, Chaetomorpha valida, in static sea cucumber aquaculture ponds with high salinity and high pH
Source: PeerJ. 2019 Feb 14;7:e6468. doi: 10.7717/peerj.6468 (PMC6378087; doi:10.7717/peerj.6468)
Supplement: Supplemental Information 2 [file peerj-07-6468-s002.zip]

Archive with 9 entries (8 files):
- Laboratory experiments/
- Laboratory experiments/pH(FvFm)).spv
- Laboratory experiments/pH(FvFm).sav
- Laboratory experiments/pH(length).sav
- Laboratory experiments/pH(length).spv
- Laboratory experiments/salinity(FvFm).sav
- Laboratory experiments/salinity(FvFm).spv
- Laboratory experiments/salinity(length)).spv
- Laboratory experiments/salinityú¿length).sav
